# Supplementary material for: Dataset on force measurements of needle insertions into two ex-vivo human livers
Source: Data Brief. 2017 Feb 15;11:308–10. doi: 10.1016/j.dib.2017.01.018 (PMC5498459; doi:10.1016/j.dib.2017.01.018)
Supplement: Supplementary file 1 — Supplementary Fig. 1. [file mmc1.zip]

Archive with 1 entries (1 files):
- mmc1.fig
